# Supplementary material for: Diagnostic Performance of Procalcitonin for the Early Identification of Sepsis in Patients with Elevated qSOFA Score at Emergency Admission
Source: J Clin Med. 2021 Aug 28;10(17):3869. doi: 10.3390/jcm10173869 (PMC8432218; doi:10.3390/jcm10173869)
Supplement: Supplementary file 1 [file jcm-10-03869-s001.zip]

Archive with 1 entries (1 files):
- jcm-1339965-supplementary.pdf
